# Supplementary material for: A case-matched study of imatinib mesylate between different formulations on plasma trough concentration, adverse events, quality of life and outcomes in gastrointestinal stromal tumor patients
Source: PLoS One. 2024 May 14;19(5):e0303290. doi: 10.1371/journal.pone.0303290 (PMC11093358; doi:10.1371/journal.pone.0303290)
Supplement: S1 File — (XLSX) [file pone.0303290.s001.xlsx]

## Sheet: Sheet1
Numbers for Genike Letters for Glivec	Gender	Body weight(kg)	Body surface area(m2)	Primary tumor site	Surgical procedures	Imatinib dosage(mg)	Name	Plasma trough levels	Time to failure(TTF)（month）
1	Female	50	1.4509	Stomach	Gastrectomy	400	Genike	2743.98	79
a	Female	51	1.4515	Stomach	Gastrectomy	400	Glivec	2064.17	80
2	Male	55	1.5271	Not stomach	Non-gastrectomy	400	Genike	1945.05	57
b	Male	53	1.5015	Not stomach	Non-gastrectomy	400	Glivec	1623.66	64
3	Male	66	1.7289	Not stomach	Non-gastrectomy	400	Genike	1595.84
c	Male	67	1.7295	Not stomach	Non-gastrectomy	400	Glivec	1226.6
4	Male	70	1.8106	Not stomach	Non-gastrectomy	400	Genike	1113.75	84
d	Male	75	1.8136	Not stomach	Non-gastrectomy	400	Glivec	980.03	58
5	Female	52	1.4643	Stomach	Gastrectomy	400	Genike	1813.57	53
e	Female	50	1.4631	Stomach	Gastrectomy	400	Glivec	1502.66	56
6	Male	53	1.5015	Not stomach	Without surgery	400	Genike	1801.78	48（2020.03 PD)
f	Male	53	1.5198	Not stomach	Without surgery	400	Glivec	2590.02	52
7	Female	50	1.3533	Not stomach	Without surgery	400mg	Genike	1531.9	41
g	Female	45	1.3076	Not stomach	Without surgery	400mg	Glivec	1845.83	56
8	Male	80	1.8776	Stomach	Gastrectomy	400mg	Genike	1726.83	64
h	Male	72	1.8057	Stomach	Gastrectomy	400	Glivec	1081.56	58
9	Male	67	1.7539	Not stomach	Without surgery	400	Genike	1554.07	24（2020.04 PD; 2021.04 Death due to GIST）
i	Male	75	1.8624	Not stomach	Without surgery	400	Glivec	1404.64	52
10	Male	75	1.7831	Not stomach	Non-gastrectomy	400	Genike	1382.58	72
g	Male	71	1.7624	Not stomach	Non-gastrectomy	400	Glivec	1785.91	60
11	Female	56	1.5399	Not stomach	Non-gastrectomy	400	Genike	2044.81	61
k	Female	57	1.5405	Not stomach	Non-gastrectomy	400	Glivec	1957.37	58
12	Male	64	1.6606	Not stomach	Non-gastrectomy	400	Genike	2513.97	64
l	Male	65	1.6734	Not stomach	Non-gastrectomy	400	Glivec	1690.13	61
13	Female	55	1.4661	Not stomach	Non-gastrectomy	400	Genike	3575.13	53
m	Female	54	1.4838	Not stomach	Non-gastrectomy	400	Glivec	5290.27	67
14	Female	54	1.4899	Not stomach	Non-gastrectomy	400	Genike	2244.18	52
n	Female	50	1.4692	Not stomach	Non-gastrectomy	400	Glivec	2056.9	51
15	Female	62	1.6106		Without surgery	400	Genike	1373.29
o	Female	65	1.6246		Without surgery	400	Glivec	1801.48

## Sheet: Sheet2
Numbers for Genike Letters for Glivec			Grade of adverse events	1	2	3	4	5				1	2	3	4	5
1		Genike								Glivec
a
			Periorbital edema	13	1	1					Periorbital edema	13	1	1
2			Facial edema	14	1						Facial edema	15
b			Limb edema	15							Limb edema	13	2
			Headach	15							Headach	15
			Abdominal pain	15							Abdominal pain	15
3			Myalgia	15							Myalgia	15
c			Ostealgia	15							Ostealgia	15
			Nausea	14	1						Nausea	15
4			Vomiting	15							Vomiting	15
d			Diarrhea	14	1						Diarrhea	12	3
			Dyspepsia	15							Dyspepsia	15
5			Rash/Eczema/Dermatitis	9	5	1					Rash/Eczema/Dermatitis	10	2	3
e			Fatigue	14	1						Fatigue	15
			Weight gain	14	1						Weight gain	15
6			Neutropenia	10							Neutropenia	10
f			Thrombocytopenia	10							Thrombocytopenia	10
			Anemia	10							Anemia	9	1
7
g
8
h
9
i
10
g
11
k
12
l
13
m
14
n
15
o

## Sheet: Sheet3
Genike	before drug intervention																after drug intervention
	physical functioning	role	emotional	cognitive functioning	social functioning	global health status	fatigue	nausea /vomiting	pain	dyspnea	insomnia	appetite loss	constipation	diarrhea	financial difficulties		physical functioning	role	emotional	cognitive functioning	social functioning	global health status	fatigue	nausea /vomiting	pain	dyspnea	insomnia	appetite loss	constipation	diarrhea	financial difficulties
1	2.5	1	1	1	1	6	1	1	1.5	1	1	1	1	1	1		2.5	1	1	1	1	6	1	1	1.5	1	1	1	1	1	1
2	1.6	1	1	1	1	5	1.5	1	1	1	1	1	1	1	1		1.2	1	1	1	1	5	1.5	1	1.5	1	1	1	1	2	1
3	1	1	1	1	1	4	1	1	1	1	1	1	1	1	1		1.2	1	1	1.5	1	5.5	1	1	1	1	1	1	1	1	2
4	1	1	1	1	1	5	1	1	1	1	1	1	1	1	1		1.2	1	1	1.5	1	5.5	1	1	1	1	1	1	1	1	2
5	1	1	1	1	1	4	1	1	1	1	1	1	1	1	1		1	1	1	1	1	5.5	1	1	1.5	1	1	1	1	1	2
6	1	1	1	1	1	5	1	1	1	1	1	1	1	1	1		1.4	1	1	1	1	1	1	1	1	1	1	1	1	2	2
7	1.8	1	1.5	1	1	6	1	1	1	1	1	1	1	1	1		1.8	1	1.5	1	1	5	1	2	1	2	1	1	1	2	3
8	1.5	1	1	1	1	5	1	1	1	1	1	1	1	1	1		1	1	1	1	1	6	1	1	1	1	1	1	2	2	1
9	1	1	1	1	1	5.5	1	1	1	1	1	1	1	1	1		1.6	1	1	1.5	1	6	1.33	1	1	2	1	2	1	2	2
10	1	1	1	1	1	6	1	1	1	1	1	1	1	1	1		1	1	1	1	1	7	1	1	1.5	1	1	1	1	1	1
11	1	1	1	1.5	1	5.5	1	1	1	1	1	1	1	1	1		1	1	1	2	1	7	1	1	1	1	1	1	1	2	2
12	1	1	1	1.5	1	6.5	1	1	1	1	1	1	1	1	1		1	1	1	1.5	1	6	1	1	1	1	1	1	1	1	2
13	1.6	1	1	1	1.5	5.5	1	1	1	1	1	1	1	1	1		2	1	1	1.5	2	5	1	1	1	1	1	1	2	1	2
14	1	1	1	1	1	6	1	1	1	1	1	1	1	1	1		1.2	1	1.25	1.5	1	3	1.33	1	1.5	2	1	1	1	2	1
15	1.5	1	1.5	1	1	6	1	1	1	1	4	1	2	1	1		1.75	1	1.25	1.5	1	5	1	1	1	1	4	1	2	1	2
Glivec	before drug intervention																after drug intervention
	physical functioning	role	emotional	cognitive functioning	social functioning	global health status	fatigue	nausea /vomiting	pain	dyspnea	insomnia	appetite loss	constipation	diarrhea	financial difficulties		physical functioning	role	emotional	cognitive functioning	social functioning	global health status	fatigue	nausea /vomiting	pain	dyspnea	insomnia	appetite loss	constipation	diarrhea	financial difficulties
a	1	1	1	1	1	5	1	1	1	1	1	1	2	1	1		1.4	1	1	1.5	1	6.5	1	2	2	1	1	1	1	1	1
b	1	1	1	1	1	5	1	1	1.5	2	1	1	1	1	2		1	1	1	1.5	1	3.5	1	1	1.5	2	1	1	1	1	4
c	1.2	1	1	1.5	1	6	1.33	1	1.5	1	1	1	1	1	1		1.2	1	1	1.5	1	6	1.33	1	1.5	1	1	2	1	1	4
d	1	1	1	1	1	4	1	1	1	1	1	1	1	1	1		1	1	1	1	1	6.5	1.67	1	1	1	2	1	1	1	2
e	1	1	1	1	1	5	1	1	1	1	1	1	1	1	1		1	1	1	1	1	5	1.33	1	1.5	1	2	1	1	1	4
f	1.6	1	1	1	1	4	1.33	1	1	2	1	1	1	2	1		1.2	1	1.25	1.5	1	6.5	1	1	1	1	1	1	1	3	2
g	1	1	1	1	1	4	1	1	1	1	1	1	1	1	1		1	1	1	1	1	5	1.33	1	1.5	1	2	1	1	1	4
h	1	1	1	1	1	5	1	1	1	1	1	1	1	1	1		1.2	1	1	1	1	4.5	1	1.5	1	1	1	1	1	1	1
i	1	1	1	1	1	5	1	1	1	1	1	1	1	1	1		1.2	1	1	1	1	5.5	1	1	1	1	1	1	1	2	3
j	1	1	1	1	1	5	1	1	1	1	1	1	1	1	1		1	1	1	1	1	5	1.33	1	1	1	1	1	1	1	4
k	1	1	1	1	1	6	1	1	1	1	1	1	1	1	1		1	1	1	1	1	5	1.33	1.5	1	1	1	3	1	2	4
l	1	1	1	1	1	5	1	1	1	1	1	1	1	1	1		1	1	1	1	1	5	1.33	1.5	1	1	1	1	1	2	4
m	1	1	1	1	1	4.5	1	1	1	1	1	1	1	1	1		1	1	1	1.5	1	6	1	1	1	1	2	1	1	1	2
n	1	1	1	1	1	6	1	1	1	1	1	1	1	1	1		1	1	1	1	1	5	1	1	1	1	1	1	1	1	1
o	1	1	1	1	1	6.5	1	1	1	1	1	1	1	1	1		1.4	1	1	1.5	1	6	1	1	1	1	2	2	1	1	3
